# Supplementary material for: A Simple Method to Evaluate the Length of Poly(A) Tails in mRNA
Source: Methods Protoc. 2026 Jul 13;9(4):109. doi: 10.3390/mps9040109 (PMC13398250; doi:10.3390/mps9040109)
Supplement: Supplementary file 1 [file mps-09-00109-s001.zip]

Archive with 1 entries (1 files):
- mps-4389757-supplementary.pdf
